# Supplementary material for: Evolutionary and genomic analysis of the caleosin/peroxygenase (CLO/PXG) gene/protein families in the Viridiplantae
Source: PLoS One. 2018 May 17;13(5):e0196669. doi: 10.1371/journal.pone.0196669 (PMC5957377; doi:10.1371/journal.pone.0196669)
Supplement: S2 Table — The species marked in green represents 67 CLO/PXG sequences from 34 species used in this study. (XLSX) [file pone.0196669.s007.xlsx]

## Sheet: S2 Table
Group as per Motif distribution	Species Class		Common name	Species name (Scientific name)	Caleosin naming	NCBI Accession Number/GenBank accession Number	Order Locus (gene)	Amino acids (bp)	Caleosin location	Mw (kDa)	Isoelectric point (pl)	Caleosin Pfam Accession number
(i)	Trebouxiophyceae			Chlorella variabilis	CvaCLO1	XP_005845099	CHLNCDRAFT_12749	167	1-167	19.27	5.79	pfam05042
				Chlorella vulgaris	CvuCLO1	BAQ55595	CvClo	279	69-239	31.04	8.54	pfam05042
				Auxenochlorella protothecoides	ApCLO1	AEB77763	--	252	63-231	29.144	6.45	pfam05042
					ApCLO2	XP_011402378	F751_5763	219	25-197	24.656	7.11	pfam05042
				Coccomyxa subellipsoidea	CsCLO1	XP_005644306	COCSUDRAFT_5849	254	67-235	29.07	9.02	pfam05042
					CsCLO2	XP_005644305	COCSUDRAFT_58491	248	61-229	27.33	6.52	pfam05042
(ii)	Chlorophyceae			Volvox carteri	VcCLO1	XP_002958325	VOLCADRAFT_69295	241	51-233	27.85	6.67	pfam05042
					VcCLO2	XP_002945870	VOLCADRAFT_55614	204	24-190	23.46	6.65	pfam05042
				Gonium pectorale	GpCLO1	KXZ52072	GPECTOR_10g1095	247	47-233	28.47	9.06	pfam05042
					GpCLO2	KXZ46688	GPECTOR_41g652	238	81-221	27.132	6.18	pfam05042
				Chlamydomonas reinhardtii	CrCLO1	XP_001695367	CHLREDRAFT_174800	306	165-287	33.64	7.14	pfam05042
					CrCLO2	XP_001690040	CHLREDRAFT_116444	210	45-210	22.878	5.69	pfam05042
					CrCLO3	XP_001696463	CHLREDRAFT_97658	187	24-187	21.44	6.24	pfam05042
				Monoraphidium neglectum	MneCLO1	XP_013906219	MNEG_0751	239	59-217	27.6	5.49	pfam05042
(iii)	Charophyta			Klebsormidium flaccidum	KnCLO1	GAQ89646	KFL_005460060	353	158-328	39.04	8.72	pfam05042
					KnCLO2	GAQ91219	KFL_007450050	319	57-292	35.61	8.42	pfam05042
					KnCLO3	GAQ81996	KFL_000970220	260	60-228	29.82	5.75	pfam05042
					KnCLO4	GAQ91652	KFL_008260040	246	41-224	27.98	9.14	pfam05042
					KnCLO5	GAQ78492	KFL_000140110	236	57-225	27.07	5.44	pfam05042
(iv)	Lower plants	Marchantiophyta		Marchantia polymorpha	MpCLO1	OAE28679	AXG93_312s1080	317	121-287	35.807	9.11	pfam05042
					MpCLO2	OAE28468	AXG93_115s1590	241	55-225	27.946	8.8	pfam05042
		Bryophyta		Physcomitrella patens	PpCLO1	XP_001762757	PHYPADRAFT_125936	273	81-249	30.6	6.02	pfam05042
					PpCLO2	XP_001765592	PHYPADRAFT_229609	248	66-234	23.36	6.33	pfam05042
					PpCLO3	XP_001776761	PHYPADRAFT_144002	238	60-229	27.334	5.83	pfam05042
		Lycophytes		Selaginella moellendorffii	SmCLO1	XP_002977061	SELMODRAFT_151702	238	60-227	27.27	6.3	pfam05042
					SmCLO2	XP_002977370	SELMODRAFT_106795	210	29-197	23.4	9.01	pfam05042
(v)	Gymnosperms			Cycas revoluta	CreCLO1	ACJ70083	--	235	56-223	26.79	6.72	pfam05042
			Pine	Pinus massoniana	PmCLO1	AIC74541	-	242	52-224	27.37	6.5	pfam05042
			Sitka spruce	Picea sitchensis	PsCLO1	ABK26654	-	242	58-226	27.53	7.76	pfam05042
					PsCLO2	ABK26466	--	237	59-225	27.06	6.6	pfam05042
					PsCLO3	ABK26053	-	236	58-225	26.82	8.4	pfam05042
					PsCLO4	ABK26902		236	58-225	26.75	7.06	pfam05042
					PsCLO5	ABK23847		236	58-225	26.86	8.72	pfam05042
(vi)	Angiosperms		Sprawing shrub	Amborella trichopoda	AtrCLO1	XP_006849376	LOC18439139	235	58-225	27.07	5.84	pfam05042
					AtrCLO2	XP_006826899	LOC18422345	204	26-194	22.94	9.13	pfam05043
(viii)	Monocot		Pineapple	Ananas comosus	AcCLO1	OAY64159	ACMD2_13497	251	68-238	28.515	6.5	pfam05042
					AcCLO2	OAY81652	ACMD2_23287	215	80-248	28.69	5.98	pfam05042
					AcCLO3	OAY83056	ACMD2_19387	206	38-206	23.08	8.48	pfam05042
					AcCLO4	OAY79305	ACMD2_00022	191	23-191	21.248	9.04	pfam05042
					AcCLO5	OAY83053	ACMD2_19388	177	10-177	20.338	7.77	pfam05042
			Eelgrass/ seawrack	Zostera Marina	ZmCLO1	KMZ69396	ZOSMA_215G00300	223	42-210	26.02	5.98	pfam05042
					ZmCLO2	KMZ66242	ZOSMA_2G02520	191	18-183	21.62	9.01	pfam05042
			Oil Palm	Elaeis guineensis	EgCLO1	XP_010920301	LOC105044187	236	54-227	27.15	5.98	pfam05042
					EgCLO2	XP_010932570	LOC105053190	237	57-225	26.21	9.46	pfam05042
					EgCLO3	XP_010909571	LOC105035647	205	25-193	22.73	5.91	pfam05042
					EgCLO4	XP_010917508	LOC105042106	173	1-173	19.89	6.6	pfam05042
					EgCLO5	XP_010917507	LOC105042104	204	30-197	22.81	6.21	pfam05042
					EgCLO6	XP_010917509	LOC105042107	206	32-199	22.5	6.3	pfam05042
			Date Palm	Phoenix dactylifera	PdCLO1	XP_008803896	LOC103717338	202	25-193	22.27	8.36	pfam05042
					PdCLO2	XP_008775946	LOC103696186	239	62-230	26.49	8.35	pfam05042
					PdCLO3	XP_008801250	LOC103715420	236	54-227	26.6	5.61	pfam05042
					PdCLO4	XP_008775947	LOC103696190	206	1-168	19.26	5.95	pfam05042
					PdCLO5	XP_008796441	LOC103711900	103	1-60	11.92	5.14	pfam05042
			Banana	Musa acuminata	MaCLO1	XP_009412834	LOC103994224	236	54-226	27.15	5.92	pfam05042
					MaCLO2	XP_009419119	LOC103999178	195	17-185	21.69	9.14	pfam05042
			Rice	Oryza sativa	OsjCLO1	BAS80786	Os02g0734600	373	197-362	40.19	8.58	pfam05042
					OsjCLO2	BAS90038	Os04g0510900	310	131-299	35.32	8.86	pfam05042
					OsjCLO3	BAS90039	Os04g0511200	244	64-232	27.414	6	pfam05042
					OsjCLO4	BAS83028	Os03g0222600	240	65-233	26.36	7.86	pfam05042
					OsjCLO5	BAS80784	Os02g0734400	235	58-223	26.073	8.88	pfam05042
					OsjCLO6	BAS97082	Os06g0254600	225	37-204	24.731	8.49	pfam05042
					OsjCLO7	BAS97079	Os06t0254300	225	37-204	24.64	6.71	pfam05042
					OsjCLO8	BAS80789	Os02t0734600	222	46-211	23.82	5.62	pfam05042
					OsjCLO9	BAS97083	Os06g0254700	215	36-205	23.63	9.19	pfam05042
					OsjCLO10	BAS97080	Os06g0254300	157	27-136	17.76	6.57	pfam05042
			Maize	Zea mays	ZmaCLO1	NP_001136811	IDP1639	313	134-303	34.23	6.1	pfam05042
					ZmaCLO2	XP_008680206	LOC100285543	278	100-268	31.19	7.06	pfam05042
					ZmaCLO3	NP_001151906	LOC100285543	243	63-233	27.28	5.97	pfam05042
					ZmaCLO4	DAA44135	ZEAMMB73_258495	243	65-233	27.28	5.97	pfam05042
					ZmaCLO5	DAA44133	ZEAMMB73_982708	235	60-228	26.38	6.45	pfam05042
					ZmaCLO6	AFW73292	ZEAMMB73_674451	232	46-211	24.982	5.3	pfam05042
					ZmaCLO7	NP_001241768	LOC100856953	226	48-212	24.14	6.92	pfam05042
					ZmaCLO8	NP_001150081	LOC100283710	225	52-218	24.319	8.65	pfam05042
					ZmaCLO9	NP_001148328	LOC100281938	222	44-221	24.214	4.84	pfam05042
					ZmaCLO10	NP_001151675	LOC100285310	217	37-203	24.159	6.03	pfam05042
					ZmaCLO11	NP_001151879	LOC100285515	216	34-203	23.95	9.1	pfam05042
					ZmaCLO12	NP_001137036	LOC100217206	216	33-202	24.09	8.86	pfam05042
(viii)	Dicots		Sweet orange	Citrus x sinensis	CxsCLO1	XP_006489647	LOC102607396	252	72-240	28.75	5.38	pfam05042
					CxsCLO2	KDO57798	CISIN_1g042070mg	236	56-224	26.65	7.13	pfam05042
					CxsCLO3	XP_006470949	LOC102608206	221	56-209	24.89	7.09	pfam05042
					CxsCLO4	XP_006469237	LOC102625577	206	24-192	22.93	8.85	pfam05042
			Jatropha curcas	Jatropha curcas	JcCLO1	XP_012069904	LOC105632188	238	59-226	26.83	5.5	pfam05042
					JcCLO2	XP_012072291	LOC105634110	200	19-187	22.86	9.35	pfam05042
			Castor bean	Ricinus communis	RcCLO1	XP_002528367	LOC8265744	233	58-226	26.12	5.1	pfam05042
					RcCLO2	XP_002525985	LOC8277337	200	19-187	22.81	8.73	pfam05042
					RcCLO3	EEF36409	RCOM_0597600	198	19-187	22.59	8.41	pfam05042
			Potato	Solanum tuberosum	StCLO1	XP_006354534	LOC102606221	246	66-234	27.7	5.68	pfam05042
					StCLO2	XP_006342683	LOC102597495	243	61-229	27.68	5.67	pfam05042
					StCLO3	XP_006367608	LOC102602601	200	20-185	22.65	6.98	pfam05042
					StCLO4	XP_006355066	LOC102580532	198	18-183	22.5	9.28	pfam05042
					StCLO5	XP_006367607	LOC102602267	191	12-178	21.72	8.91	pfam05042
			Mulberry species	Morus notabilis	MnCLO1	XP_010105164	L484_002647	339	60-218	38.712	8.49	pfam05044
					MnCLO2	XP_010089209	L484_005700	240	62-230	26.937	6.2	pfam05042
					MnCLO3	XP_010089211	L484_005702	239	60-227	26.63	5.38	pfam05042
			Tobacco	Nicotiana tabacum	NtCLO1	XP_016499293	LOC107817909	247	65-231	27.895	5.74	pfam05042
					NtCLO2	XP_016470947	LOC107793174	246	65-231	27.95	5.75	pfam05042
					NtCLO3	XP_016514238	LOC107831041	199	33-199	22.23	8.46	pfam05042
					NtCLO4	XP_016456632	LOC107780594	193	18-183	22.017	9.15	pfam05042
					NtCLO5	XP_016468681	LOC107791178	182	6-173	20.81	9.06	pfam05042
			White pear	Pyrus x bretschneideri	PxbCLO1	XP_009343778	LOC103935697	244	64-232	27.39	7.1	pfam05042
					PxbCLO2	XP_009334210	LOC103927035	241	61-229	26.95	5.97	pfam05042
					PxbCLO3	XP_009351532	LOC103943062	205	27-191	23.165	8.33	pfam05042
			Thale cress	Arabidopsis thaliana	AtCLO1	AEE85247	AT4G26740	245	63-230	28.03	5.81	pfam05042
					AtCLO2	AED96604	At5g55240	243	61-229	27.875	5.62	pfam05042
					AtCLO3	AEC08825	AT2G33380	236	57-225	26.6	5.17	pfam05042
					AtCLO4	AEE35098	AT1G70670	195	19-182	22.09	9.39	pfam05042
					AtCLO5	AEE30361	AT1G23240	210	25-193	23.85	9.62	pfam05042
					AtCLO6	AEE35099	AT1G70680	192	15-183	21.51	9.04	pfam05042
					AtCLO7	AEE30364	AT1G23250	205	50-188	23.8	9.77	pfam05042
					AtCLO8	AED93866	At5g29560	220		24.85	8.78	pfam05042
			Soybean	Glycine max	GmCLO1	KRG97026	GLYMA_19G247500	315	135-303	35.959	8.95	pfam05042
					GmCLO2	KRH68777	GLYMA_03G249900	240	60-228	27.16	7.1	pfam05042
					GmCLO3	KRH38276	GLYMA_09G123800	204	27-194	22.59	8.92	pfam05042
					GmCLO4	KRH38286	GLYMA_09G124600	202	24-192	22.82	7.86	pfam05042
					GmCLO5	KRH38281	GLYMA_09G124200	201	24-191	22.51	9.24	pfam05042
					GmCLO6	KRH38284	GLYMA_09G124400	200	23-188	22.56	7.07	pfam05042
					GmCLO7	KRH34541	GLYMA_10G189900	197	59-197	22.17	6.04	pfam05042
					GmCLO8	KRH38469	GLYMA_09G137700	165	15-165	19.19	6.15	pfam05042
			Sesame	Sesamum indicum	SiCLO1	NP_001291323	LOC105171741	245	66-233	27.635	5.59	pfam05042
					SiCLO2	XP_011091249	LOC105171740	244	64-232	27.7	5.75	pfam05042
					SiCLO3	XP_011070582	LOC105156208	210	26-195	23.62	8.38	pfam05042
			Polish canola	Brassica rapa	BrCLO1	XP_009142734	LOC103866541	245	63-230	28.12	5.81	pfam05042
					BrCLO2	XP_009120047	LOC103844969	244	61-229	27.97	5.98	pfam05042
					BrCLO3	XP_009143868	LOC103867540	239	57-225	26.933	5.44	pfam05042
					BrCLO4	XP_009141309	LOC103865264	239	59-225	26.9	5.1	pfam05042
					BrCLO5	XP_009132922	LOC103857486	239	57-225	26.95	5.1	pfam05042
					BrCLO6	XP_009129806	LOC103854618	238	59-227	27.11	7.77	pfam05042
					BrCLO7	XP_009103187	LOC103829280	203	18-186	22.983	9.48	pfam05042
					BrCLO8	XP_009105736	LOC103831602	192	19-182	21.63	7.79	pfam05042
					BrCLO9	XP_009104946	LOC103830877	192	19-182	21.5	8.41	pfam05042
					BrCLO10	XP_009127817	LOC103852674	192	19-182	21.503	9.38	pfam05042

## Sheet: Intron_Exon
	NCBI Accession Number/GenBank accession Number	Exons	Introns
CvaCLO1	XP_005845099	6	5
CvuCLO1	BAQ55595	Corresponding whole genomic data is not available
ApCLO1	AEB77763	Corresponding whole genomic data is not available
ApCLO2	XP_011402378	6	5
CsCLO1	XP_005644306	6	5
CsCLO2	XP_005644305	7	6
VcCLO1	XP_002958325	7	6
VcCLO2	XP_002945870	6	5
GpCLO1	KXZ52072	8	7
CrCLO1	XP_001695367	12	11
CrCLO2	XP_001690040	7	6
CrCLO3	XP_001696463	5	4
MneCLO1	XP_013906219	9	8
KfCLO1	GAQ89646	4	3
KfCLO2	GAQ91219	8	7
KfCLO3	GAQ81996	8	7
KfCLO5	GAQ78492	6	5
MpCLO1	OAE28679	5	4
MpCLO2	OAE28468	6	5
PpCLO1	XP_001762757	3	2
PpCLO2	XP_001765592	5	4
PpCLO3	XP_001776761	6	5
SmCLO1	XP_002977061	6	5
SmCLO2	XP_002977370	5	4
CreCLO1	ACJ70083	Corresponding genomic data is not available
PmCLO1	AIC74541	Corresponding genomic data is not available
PsCLO1	ABK26654	Corresponding genomic data is not available
PsCLO2	ABK26466	Corresponding genomic data is not available
AtrCLO1	XP_006849376	6	5
AtrCLO2	XP_006826899	6	5
AcCLO1	OAY64159	genomic data is not fully available to run experiment
AcCLO5	OAY83053	6	5
ZmCLO1	KMZ69396	4	3
ZmCLO2	KMZ66242	3	2
EgCLO1	XP_010920301	6	5
EgCLO3	XP_010909571	6	5
EgCLO5	XP_010917507	6	5
PdCLO1	XP_008803896	6	5
PdCLO4	XP_008775947	6	5
MaCLO1	XP_009412834	6	5
MaCLO2	XP_009419119	6	5
OsjCLO3	BAS90039	6	5
OsjCLO9	BAS97083	6	5
ZmaCLO1	NP_001136811	6	5
ZmaCLO12	NP_001137036	6	5
CxsCLO1	XP_006489647	6	5
CxsCLO4	XP_006469237	7	6
JcCLO1	XP_012069904	6	5
JcCLO2	XP_012072291	7	6
RcCLO1	XP_002528367	6	5
RcCLO2	XP_002525985	7	6
StCLO1	XP_006354534	6	5
StCLO3	XP_006367608	7	6
StCLO5	XP_006367607	6	5
MnCLO1	XP_010105164	9	8
NtCLO1	XP_016499293	6	5
NtCLO5	XP_016468681	5	4
PxbCLO1	XP_009343778	6	5
PxbCLO3	XP_009351532	7	6
AtCLO1	AEE85247	6	5
AtCLO5	AEE30361	6	5
GmCLO1	KRG97026	6	5
GmCLO5	KRH38281	6	5
SiCLO1	NP_001291323	6	5
SiCLO3	XP_011070582	7	6
BrCLO1	XP_009142734	6	5
BrCLO7	XP_009103187	6	5

## Sheet: Chart
	NCBI Accession Number/GenBank accession Number	Exons	Introns
CvaCLO1	XP_005845099	6	5
ApCLO2	XP_011402378	6	5
CsCLO1	XP_005644306	6	5
CsCLO2	XP_005644305	7	6
VcCLO1	XP_002958325	7	6
VcCLO2	XP_002945870	6	5
GpCLO1	KXZ52072	8	7
CrCLO1	XP_001695367	12	11
CrCLO2	XP_001690040	7	6
CrCLO3	XP_001696463	5	4
MneCLO1	XP_013906219	9	8
KfCLO1	GAQ89646	4	3
KfCLO2	GAQ91219	8	7
KfCLO3	GAQ81996	8	7
KfCLO5	GAQ78492	6	5
MpCLO1	OAE28679	5	4
MpCLO2	OAE28468	6	5
PpCLO1	XP_001762757	3	2
PpCLO2	XP_001765592	5	4
PpCLO3	XP_001776761	6	5
SmCLO1	XP_002977061	6	5
SmCLO2	XP_002977370	5	4
AtrCLO1	XP_006849376	6	5
AtrCLO2	XP_006826899	6	5
AcCLO5	OAY83053	6	5
ZmCLO1	KMZ69396	4	3
ZmCLO2	KMZ66242	3	2
EgCLO1	XP_010920301	6	5
EgCLO3	XP_010909571	6	5
EgCLO5	XP_010917507	6	5
PdCLO1	XP_008803896	6	5
PdCLO4	XP_008775947	6	5
MaCLO1	XP_009412834	6	5
MaCLO2	XP_009419119	6	5
OsjCLO3	BAS90039	6	5
OsjCLO9	BAS97083	6	5
ZmaCLO1	NP_001136811	6	5
ZmaCLO12	NP_001137036	6	5
CxsCLO1	XP_006489647	6	5
CxsCLO4	XP_006469237	7	6
JcCLO1	XP_012069904	6	5
JcCLO2	XP_012072291	7	6
RcCLO1	XP_002528367	6	5
RcCLO2	XP_002525985	7	6
StCLO1	XP_006354534	6	5
StCLO3	XP_006367608	7	6
StCLO5	XP_006367607	6	5
MnCLO1	XP_010105164	9	8
NtCLO1	XP_016499293	6	5
NtCLO5	XP_016468681	5	4
PxbCLO1	XP_009343778	6	5
PxbCLO3	XP_009351532	7	6
AtCLO1	AEE85247	6	5
AtCLO5	AEE30361	6	5
GmCLO1	KRG97026	6	5
GmCLO5	KRH38281	6	5
SiCLO1	NP_001291323	6	5
SiCLO3	XP_011070582	7	6
BrCLO1	XP_009142734	6	5
BrCLO7	XP_009103187	6	5

## Sheet: sheet
Species Class		Common name	Species name (Scientific name)	LB-protein class	NCBI Accession Number/GenBank accession Number	Order Locus (gene)	Amino acids (bp)	Caleosin location	Mw (kDa)	Isoelectric point (pl)	Caleosin Pfam Accession number
Delta Proteobacteria			Sorangium cellulosum	SceCLO1	KYF87516.1	BE18_47400	198	1-198	21.77	6.44
				SceCLO2	KYF61232.1	BE11_39785	293	114-278	31.08	9.72
				SceCLO3	KYF58173	BE04_34665	190	11-175	21.02	6.92
				SceCLO4	KYF98786	BE20_33760	242	63-227	26.12	7.99
				SceCLO5	KYF74788	BE17_06365	242	63-227	26.16	5.156
				SceCLO6	KYG10825	BE21_58805	242	63-227	26.14	8.01
				SceCLO7	AGP40701	SCE1572_43185	242	63-227	26.04	6.45
