# Supplementary material for: Evolutionary and genomic analysis of the caleosin/peroxygenase (CLO/PXG) gene/protein families in the Viridiplantae
Source: PLoS One. 2018 May 17;13(5):e0196669. doi: 10.1371/journal.pone.0196669 (PMC5957377; doi:10.1371/journal.pone.0196669)
Supplement: S3 Table — (XLSX) [file pone.0196669.s008.xlsx]

## Sheet: Intron_Exon
	NCBI Accession Number/GenBank accession Number	Exons	Introns
CvaCLO1	XP_005845099	6	5
CvuCLO1	BAQ55595	Corresponding whole genomic data is not available
ApCLO1	AEB77763	Corresponding whole genomic data is not available
ApCLO2	XP_011402378	6	5
CsCLO1	XP_005644306	6	5
CsCLO2	XP_005644305	7	6
VcCLO1	XP_002958325	7	6
VcCLO2	XP_002945870	6	5
GpCLO1	KXZ52072	8	7
CrCLO1	XP_001695367	12	11
CrCLO2	XP_001690040	7	6
CrCLO3	XP_001696463	5	4
MneCLO1	XP_013906219	9	8
KfCLO1	GAQ89646	4	3
KfCLO2	GAQ91219	8	7
KfCLO3	GAQ81996	8	7
KfCLO5	GAQ78492	6	5
MpCLO1	OAE28679	5	4
MpCLO2	OAE28468	6	5
PpCLO1	XP_001762757	3	2
PpCLO2	XP_001765592	5	4
PpCLO3	XP_001776761	6	5
SmCLO1	XP_002977061	6	5
SmCLO2	XP_002977370	5	4
CreCLO1	ACJ70083	Corresponding genomic data is not available
PmCLO1	AIC74541	Corresponding genomic data is not available
PsCLO1	ABK26654	Corresponding genomic data is not available
PsCLO2	ABK26466	Corresponding genomic data is not available
AtrCLO1	XP_006849376	6	5
AtrCLO2	XP_006826899	6	5
AcCLO1	OAY64159	genomic data is not fully available to run experiment
AcCLO5	OAY83053	6	5
ZmCLO1	KMZ69396	4	3
ZmCLO2	KMZ66242	3	2
EgCLO1	XP_010920301	6	5
EgCLO3	XP_010909571	6	5
EgCLO5	XP_010917507	6	5
PdCLO1	XP_008803896	6	5
PdCLO4	XP_008775947	6	5
MaCLO1	XP_009412834	6	5
MaCLO2	XP_009419119	6	5
OsjCLO3	BAS90039	6	5
OsjCLO9	BAS97083	6	5
ZmaCLO1	NP_001136811	6	5
ZmaCLO12	NP_001137036	6	5
CxsCLO1	XP_006489647	6	5
CxsCLO4	XP_006469237	7	6
JcCLO1	XP_012069904	6	5
JcCLO2	XP_012072291	7	6
RcCLO1	XP_002528367	6	5
RcCLO2	XP_002525985	7	6
StCLO1	XP_006354534	6	5
StCLO3	XP_006367608	7	6
StCLO5	XP_006367607	6	5
MnCLO1	XP_010105164	9	8
NtCLO1	XP_016499293	6	5
NtCLO5	XP_016468681	5	4
PxbCLO1	XP_009343778	6	5
PxbCLO3	XP_009351532	7	6
AtCLO1	AEE85247	6	5
AtCLO5	AEE30361	6	5
GmCLO1	KRG97026	6	5
GmCLO5	KRH38281	6	5
SiCLO1	NP_001291323	6	5
SiCLO3	XP_011070582	7	6
BrCLO1	XP_009142734	6	5
BrCLO7	XP_009103187	6	5

## Sheet: Chart
	NCBI Accession Number/GenBank accession Number	Exons	Introns
CvaCLO1	XP_005845099	6	5
ApCLO2	XP_011402378	6	5
CsCLO1	XP_005644306	6	5
CsCLO2	XP_005644305	7	6
VcCLO1	XP_002958325	7	6
VcCLO2	XP_002945870	6	5
GpCLO1	KXZ52072	8	7
CrCLO1	XP_001695367	12	11
CrCLO2	XP_001690040	7	6
CrCLO3	XP_001696463	5	4
MneCLO1	XP_013906219	9	8
KfCLO1	GAQ89646	4	3
KfCLO2	GAQ91219	8	7
KfCLO3	GAQ81996	8	7
KfCLO5	GAQ78492	6	5
MpCLO1	OAE28679	5	4
MpCLO2	OAE28468	6	5
PpCLO1	XP_001762757	3	2
PpCLO2	XP_001765592	5	4
PpCLO3	XP_001776761	6	5
SmCLO1	XP_002977061	6	5
SmCLO2	XP_002977370	5	4
AtrCLO1	XP_006849376	6	5
AtrCLO2	XP_006826899	6	5
AcCLO5	OAY83053	6	5
ZmCLO1	KMZ69396	4	3
ZmCLO2	KMZ66242	3	2
EgCLO1	XP_010920301	6	5
EgCLO3	XP_010909571	6	5
EgCLO5	XP_010917507	6	5
PdCLO1	XP_008803896	6	5
PdCLO4	XP_008775947	6	5
MaCLO1	XP_009412834	6	5
MaCLO2	XP_009419119	6	5
OsjCLO3	BAS90039	6	5
OsjCLO9	BAS97083	6	5
ZmaCLO1	NP_001136811	6	5
ZmaCLO12	NP_001137036	6	5
CxsCLO1	XP_006489647	6	5
CxsCLO4	XP_006469237	7	6
JcCLO1	XP_012069904	6	5
JcCLO2	XP_012072291	7	6
RcCLO1	XP_002528367	6	5
RcCLO2	XP_002525985	7	6
StCLO1	XP_006354534	6	5
StCLO3	XP_006367608	7	6
StCLO5	XP_006367607	6	5
MnCLO1	XP_010105164	9	8
NtCLO1	XP_016499293	6	5
NtCLO5	XP_016468681	5	4
PxbCLO1	XP_009343778	6	5
PxbCLO3	XP_009351532	7	6
AtCLO1	AEE85247	6	5
AtCLO5	AEE30361	6	5
GmCLO1	KRG97026	6	5
GmCLO5	KRH38281	6	5
SiCLO1	NP_001291323	6	5
SiCLO3	XP_011070582	7	6
BrCLO1	XP_009142734	6	5
BrCLO7	XP_009103187	6	5

## Sheet: S3 Table
Group		Species name	Caleosin naming	Tax ID	No of Caleosins
(i)	Trebouxiophyceae	Chlorella variabilis	CvaCLO	3175	1
		Chlorella vulgaris	CvuCLO	3197	1
		Auxenochlorella protothecoides	ApCLO	3218	2
		Coccomyxa subellipsoidea	CsCLO	3055	2
ii	Chlorophyceae	Volvox carteri	VcCLO	2711	2
		Gonium pectorale	GpCLO	3067	2
		Chlamydomonas reinhardtii	CrCLO	3075	3
		Monoraphidium neglectum	MneCLO	3077	1
iii	Charophyta	Klebsormidium flaccidum	KncCLO	3332	5
iv	Lower Plants	Marchantia polymorpha	MpCLO	3396	2
		Physcomitrella patens	PpCLO	3702	3
		Selaginella moellendorffii	SmCLo	3711	2
v	Gymnosperms	Cycas revoluta	CreCLO	3847	1
		Pinus massoniana	PmCLO	3988	1
		Picea sitchensis	PsCLO	4097	5
vi	Angiosperms	Amborella trichopoda	AtrCLO	29655	2
vii	Monocots	Ananas comosus	AcCLO	4113	5
		Zostera Marina	ZmCLO	13333	2
		Elaeis guineensis	EgCLO	51953	6
		Phoenix dactylifera	PdCLO	88036	5
		Musa acuminata	MaCLO	88730	2
		Oryza sativa japonica	OsjCLO	248742	10
		Zea Mays	ZmaCLO	981085	12
viii	Dicots	Citrus x sinensis	CxsCLO	4182	4
		Jatropha curcas	JcCLO	4577	2
		Ricinus communis	RcCLO	4615	3
		Solanum tuberosum	StCLO	4641	5
		Morus notabilis	MnCLO	33097	3
		Nicotiana tabacum	NtCLO	39947	5
		Pyrus x bretschneideri	PxbCLO	42345	3
		Arabidopsis thaliana	AtCLO	145388	8
		Glycine max	GmCLO	180498	8
		Sesamum indicum	SiCLO	225117	3
		Brassica rapa	BrCLO	554065	10

## Sheet: sheet
Species Class		Common name	Species name (Scientific name)	LB-protein class	NCBI Accession Number/GenBank accession Number	Order Locus (gene)	Amino acids (bp)	Caleosin location	Mw (kDa)	Isoelectric point (pl)	Caleosin Pfam Accession number
Delta Proteobacteria			Sorangium cellulosum	SceCLO1	KYF87516.1	BE18_47400	198	1-198	21.77	6.44
				SceCLO2	KYF61232.1	BE11_39785	293	114-278	31.08	9.72
				SceCLO3	KYF58173	BE04_34665	190	11-175	21.02	6.92
				SceCLO4	KYF98786	BE20_33760	242	63-227	26.12	7.99
				SceCLO5	KYF74788	BE17_06365	242	63-227	26.16	5.156
				SceCLO6	KYG10825	BE21_58805	242	63-227	26.14	8.01
				SceCLO7	AGP40701	SCE1572_43185	242	63-227	26.04	6.45
