# Supplementary material for: Evolutionary and genomic analysis of the caleosin/peroxygenase (CLO/PXG) gene/protein families in the Viridiplantae
Source: PLoS One. 2018 May 17;13(5):e0196669. doi: 10.1371/journal.pone.0196669 (PMC5957377; doi:10.1371/journal.pone.0196669)
Supplement: S4 Table — The table indicates the location of each TM domain by starting and end point. The length of each TM is consistent at about 21 residues. (XLSX) [file pone.0196669.s009.xlsx]

## Sheet: TM_Table
Group as per MOTIF distribution	Caleosin Name	Transmembrane (TM) Domain number	Name	Minimum	Maximum	Length
Group I	CvaCLO1	TM1	Transmembrane (potential)	28	48	21
	CvuCLO1	TM1	Transmembrane (potential)	100	120	21			1
	ApCLO1	TM1	Transmembrane (potential)	95	115	21
	ApCLO1	TM2	Transmembrane (potential)	188	208	21
	ApCLO2	TM1	Transmembrane (potential)	57	77	21
	CsCLO1	TM1	Transmembrane (potential)	99	119	21
	CsCLO2	TM1	Transmembrane (potential)	93	113	21
Group II	VcCLO1	TM1	Transmembrane (potential)	82	102	21
	VcCLO2	TM1	Transmembrane (potential)	54	74	21
	VcCLO2	TM2	Transmembrane (potential)	146	166	21
	GpCLO1	TM1	Transmembrane (potential)	97	117	21
	GpCLO1	TM2	Transmembrane (potential)	189	209	21
	CrCLO1	TM1	Transmembrane (potential)	196	216	21
	CrCLO2	No TM	No TM
	CrCLO3	TM1	Transmembrane (potential)	54	74	21
	MneCLO1	TM1	Transmembrane (potential)	83	103	21
Group III	KfCLO1	TM1	Transmembrane (potential)	190	210	21
	KfCLO2	TM1	Transmembrane (potential)	118	138	21
	KfCLO3	TM1	Transmembrane (potential)	86	106	21
	KfCLO5	TM1	Transmembrane (potential)	88	108	21
Group IV	MpCLO1	No TM	No TM
	MpCLO2	TM1	Transmembrane (potential)	89	109	21
	PpCLO1	TM1	Transmembrane (potential)	113	133	21
	PpCLO2	TM1	Transmembrane (potential)	97	117	21
	PpCLO3	TM1	Transmembrane (potential)	90	110	21
	SmCLO1	TM1	Transmembrane (potential)	92	112	21
	SmCLO2	TM1	Transmembrane (potential)	2	22	21
	SmCLO2	TM2	Transmembrane (potential)	59	79	21
Group V	CreCLO1	TM1	Transmembrane (potential)	91	111	21
	PmCLO1	TM1	Transmembrane (potential)	88	108	21
	PscLO1	TM1	Transmembrane (potential)	93	113	21
	PsCLO2	TM1	Transmembrane (potential)	91	111	21
Group VI	AtrCLO1	TM1	Transmembrane (potential)	89	110	22
	AtrCLO2	TM1	Transmembrane (potential)	58	78	21
Group VII	AcCLO1	TM1	Transmembrane (potential)	104	124	21
	ZmCLO1	TM1	Transmembrane (potential)	73	93	21
	ZmCLO2	TM1	Transmembrane (potential)	45	65	21
	EgCLO1	TM1	Transmembrane (potential)	89	109	21
	EgCLO3	TM1	Transmembrane (potential)	9	29	21
	EgCLO3	TM2	Transmembrane (potential)	55	75	21
	EgCLO5	TM1	Transmembrane (potential)	59	79	21
	PdCLO1	TM1	Transmembrane (potential)	54	74	21
	PdCLO4	No TM	No TM
	MaCLO1	TM1	Transmembrane (potential)	89	109	21
	MaCLO2	TM1	Transmembrane (potential)	47	67	21
	OsjCLO3	TM1	Transmembrane (potential)	96	116	21
	OsjCLO9	TM1	Transmembrane (potential)	67	87	21
	ZmaCLO1	TM1	Transmembrane (potential)	166	186	21
	ZmaCLO12	TM1	Transmembrane (potential)	63	83	21
Group VIII	CxsCLO1	TM1	Transmembrane (potential)	104	124	21
	CxsCLO4	TM1	Transmembrane (potential)	55	75	21
	JcCLO1	TM1	Transmembrane (potential)	90	110	21
	JcCLO2	TM1	Transmembrane (potential)	50	70	21
	RcCLO1	TM1	Transmembrane (potential)	90	110	21
	RcCLO2	TM1	Transmembrane (potential)	50	70	21
	StCLO1	TM1	Transmembrane (potential)	98	118	21
	StCLO3	TM1	Transmembrane (potential)	49	69	21
	StCLO5	No TM	No TM
	MnCLO1	TM1	Transmembrane (potential)	92	112	21
	NtCLO1	TM1	Transmembrane (potential)	98	118	21
	NtCLO5	No TM	No TM
	PxbCLO1	TM1	Transmembrane (potential)	96	116	21
	PxbCLO3	TM1	Transmembrane (potential)	54	74	21
	AtCLO1	TM1	Transmembrane (potential)	94	114	21
	AtCLO5	TM1	Transmembrane (potential)	56	76	21
	GmCLO1	TM1	Transmembrane (potential)	167	187	21
	GmCLO5	No TM	No TM
	SiCLO1	TM1	Transmembrane (potential)	97	117	21
	SiCLO3	TM1	Transmembrane (potential)	58	78	21
	BrCLO1	TM1	Transmembrane (potential)	94	114	21
	BrCLO7	TM1	Transmembrane (potential)	49	69	21

## Sheet: Sheet1
CvaCLO1
CvuCLO1
ApCLO1
ApCLO2
CsCLO1
CsCLO2
VcCLO1
VcCLO2
GpCLO1
CrCLO1
CrCLO2
CrCLO3
MneCLO1
KfCLO1
KfCLO2
KfCLO3
KfCLO5
MpCLO1
MpCLO2
PpCLO1
PpCLO2
PpCLO3
SmCLO1
SmCLO2
CreCLO1
PmCLO1
PsCLO1
PsCLO2
AtrCLO1
AtrCLO2
AcCLO1
AcCLO5
ZmCLO1
ZmCLO2
EgCLO1
EgCLO3
EgCLO5
PdCLO1
PdCLO4
MaCLO1
MaCLO2
OsjCLO3
OsjCLO9
ZmaCLO1
ZmaCLO12
CxsCLO1
CxsCLO4
JcCLO1
JcCLO2
RcCLO1
RcCLO2
StCLO1
StCLO3
StCLO5
MnCLO1
NtCLO1
NtCLO5
PxbCLO1
PxbCLO3
AtCLO1
AtCLO5
GmCLO1
GmCLO5
SiCLO1
SiCLO3
BrCLO1
BrCLO7
