# Supplementary material for: Evolutionary and genomic analysis of the caleosin/peroxygenase (CLO/PXG) gene/protein families in the Viridiplantae
Source: PLoS One. 2018 May 17;13(5):e0196669. doi: 10.1371/journal.pone.0196669 (PMC5957377; doi:10.1371/journal.pone.0196669)
Supplement: S5 Table — Predicted intron/exon locations for all 67 analysed sequences. Blocks represent exons and light lines show introns. (XLSX) [file pone.0196669.s010.xlsx]

## Sheet: Intron_Exon
Group as per MOTIF distribution	Caleosin Name	NCBI Accession Number/GenBank accession Number	Exons	Introns
Group I	CvaCLO1	XP_005845099	6	5
	CvuCLO1	BAQ55595	Corresponding whole genomic data is not available
	ApCLO1	AEB77763	Corresponding whole genomic data is not available
	ApCLO2	XP_011402378	6	5
	CsCLO1	XP_005644306	6	5
	CsCLO2	XP_005644305	7	6
Group II	VcCLO1	XP_002958325	7	6
	VcCLO2	XP_002945870	6	5
	GpCLO1	KXZ52072	8	7
	CrCLO1	XP_001695367	12	11
	CrCLO2	XP_001690040	7	6
	CrCLO3	XP_001696463	5	4
	MneCLO1	XP_013906219	9	8
Group III	KnCLO1	GAQ89646	4	3
	KnCLO2	GAQ91219	8	7
	KnCLO3	GAQ81996	8	7
	KnCLO5	GAQ78492	6	5
Group IV	MpCLO1	OAE28679	5	4
	MpCLO2	OAE28468	6	5
	PpCLO1	XP_001762757	3	2
	PpCLO2	XP_001765592	5	4
	PpCLO3	XP_001776761	6	5
	SmCLO1	XP_002977061	6	5
	SmCLO2	XP_002977370	5	4
Group V	CreCLO1	ACJ70083	Corresponding genomic data is not available
	PmCLO1	AIC74541	Corresponding genomic data is not available
	PsCLO1	ABK26654	Corresponding genomic data is not available
	PsCLO2	ABK26466	Corresponding genomic data is not available
Group VI	AtrCLO1	XP_006849376	6	5
	AtrCLO2	XP_006826899	6	5
Group VII	AcCLO1	OAY64159	genomic data is not fully available to run experiment
	AcCLO5	OAY83053	6	5
	ZmCLO1	KMZ69396	4	3
	ZmCLO2	KMZ66242	3	2
	EgCLO1	XP_010920301	6	5
	EgCLO3	XP_010909571	6	5
	EgCLO5	XP_010917507	6	5
	PdCLO1	XP_008803896	6	5
	PdCLO4	XP_008775947	6	5
	MaCLO1	XP_009412834	6	5
	MaCLO2	XP_009419119	6	5
	OsjCLO3	BAS90039	6	5
	OsjCLO9	BAS97083	6	5
	ZmaCLO1	NP_001136811	6	5
	ZmaCLO12	NP_001137036	6	5
Group VIII	CxsCLO1	XP_006489647	6	5
	CxsCLO4	XP_006469237	7	6
	JcCLO1	XP_012069904	6	5
	JcCLO2	XP_012072291	7	6
	RcCLO1	XP_002528367	6	5
	RcCLO2	XP_002525985	7	6
	StCLO1	XP_006354534	6	5
	StCLO3	XP_006367608	7	6
	StCLO5	XP_006367607	6	5
	MnCLO1	XP_010105164	9	8
	NtCLO1	XP_016499293	6	5
	NtCLO5	XP_016468681	5	4
	PxbCLO1	XP_009343778	6	5
	PxbCLO3	XP_009351532	7	6
	AtCLO1	AEE85247	6	5
	AtCLO5	AEE30361	6	5
	GmCLO1	KRG97026	6	5
	GmCLO5	KRH38281	6	5
	SiCLO1	NP_001291323	6	5
	SiCLO3	XP_011070582	7	6
	BrCLO1	XP_009142734	6	5
	BrCLO7	XP_009103187	6	5
